# Supplementary material for: Identification and Functional Characterization of Abiotic Stress Tolerance-Related PLATZ Transcription Factor Family in Barley (Hordeum vulgare L.)
Source: Int J Mol Sci. 2024 Sep 23;25(18):10191. doi: 10.3390/ijms251810191 (PMC11432580; doi:10.3390/ijms251810191)
Supplement: Supplementary file 1 [file ijms-25-10191-s001.zip]

Archive with 7 entries (7 files):
- File S1. Cis-acting elements in promoter regions of HvPLATZs.xlsx
- File S2. Orthologous PLATZ gene pairs in synteny analysis.xlsx
- File S3. Coding sequence alignment of HvPLATZ5 and HvPLATZ10 from different genotypes and assemblies.xlsx
- File S4. Nucleotide and amino acid sequence identity of HvPLATZs.xlsx
- File S5. Tissue expression patterns of HvPLATZs.pdf
- File S6. Primers for qRT-PCR.xlsx
- File S7. Primers for functional characterization of HvPLATZs in yeast.xlsx
