# Supplementary material for: Identification and Functional Characterization of Abiotic Stress Tolerance-Related PLATZ Transcription Factor Family in Barley (Hordeum vulgare L.)
Source: Int J Mol Sci. 2024 Sep 23;25(18):10191. doi: 10.3390/ijms251810191 (PMC11432580; doi:10.3390/ijms251810191)
Supplement: Supplementary file 1 [file ijms-25-10191-s001.zip › File S1. Cis-acting elements in promoter regions of HvPLATZs.xlsx]

## Sheet: Sheet1
Primers for qRT-PCR
Genes	Primers	Sequences (5' -> 3')
HvPLATZ1	Forward primer	AATGCCGCCGATGAGACAT
	Reverse primer	GATGAGGTTGCCGAACGGT
HvPLATZ2	Forward primer	ACAGGAGGATCATGGGAGGC
	Reverse primer	CAGAACATGTTGCACTCGCC
HvPLATZ3	Forward primer	CTTGGATGCAAGATCGTCGG
	Reverse primer	CATCTTCTTACCGCCAGCGT
HvPLATZ4	Forward primer	ACGGTGCCTAGATGGCTAGA
	Reverse primer	TGAGGACCGCCTTATCTGGA
HvPLATZ5	Forward primer	GCCCTCAGCACAGAGAAGTT
	Reverse primer	TGGTAGACATATCGCCGCAC
HvPLATZ6	Forward primer	CAGATCACGCCCAACTCCAT
	Reverse primer	TTCTTCCTCTTCACCACCGC
HvPLATZ7	Forward primer	TCATGGTTCATCCGAGGTGC
	Reverse primer	GTAGCTGATCCAGCCTGGTG
HvPLATZ8	Forward primer	TGGCAATAGACCACGCATCC
	Reverse primer	GGCATTGCACGAAGAAGCTC
HvPLATZ9	Forward primer	CACCGGGTCATCCAGATACG
	Reverse primer	GCTCGTTGAGGAAGAGGACC
HvPLATZ10	Forward primer	GTCGTCGTACCACAACGTGA
	Reverse primer	TGAGGAACACGATCTTGGCG
HvPLATZ11	Forward primer	CGCCAAGGTGATCTTCCTGA
	Reverse primer	CCGGACACGTAGAGGATGTTG
actin	Forward primer	GACTCTGGTCATGGTGTCAGC
	Reverse primer	GGCTGGAAGAGGACCTCAGG
