# Supplementary material for: Identification and Functional Characterization of Abiotic Stress Tolerance-Related PLATZ Transcription Factor Family in Barley (Hordeum vulgare L.)
Source: Int J Mol Sci. 2024 Sep 23;25(18):10191. doi: 10.3390/ijms251810191 (PMC11432580; doi:10.3390/ijms251810191)
Supplement: Supplementary file 1 [file ijms-25-10191-s001.zip › File S2. Orthologous PLATZ gene pairs in synteny analysis.xlsx]

## Sheet: Sheet1
Primers for functional characterization of HvPLATZs in yeast
Primers	Sequences (5' -> 3')	Purpose
PLATZ2-C112-F	cgacgatgacgataaggtaccATGGCCATCGACCACGAGT	cloning
PLATZ2-C112-R	cacactggatccttaggtaccCTAGTAGTCGATGATGAGGTTGCC
PLATZ3-C112-F	cgacgatgacgataaggtaccATGGCATTCCACCACGACG
PLATZ3-C112-R	cacactggatccttaggtaccCTAGAACTCCACAATGAGGCTGC
PLATZ5-C112-F	cgacgatgacgataaggtaccATGCATCAGCAGGCAATGTG
PLATZ5-C112-R	cacactggatccttaggtaccTTAGCACAAAGGTGATCGTTGAGG
PLATZ6-C112-F	cgacgatgacgataaggtaccATGGGGATGCGGGTGCCT
PLATZ6-C112-R	cacactggatccttaggtaccTCAGGCTAGCGGGGATCG
PLATZ8-C112-F	cgacgatgacgataaggtaccATGGCAATAGACCACGCATCC
PLATZ8-C112-R	cacactggatccttaggtaccCTAGAGCTCCACGATGAGGCTG
PLATZ9-C112-F	cgacgatgacgataaggtaccATGATGATGCGGCGGGTG
PLATZ9-C112-R	cacactggatccttaggtaccTCACGAACCGAACGGCGC
PLATZ10-C112-F	cgacgatgacgataaggtaccATGGTGATGGTGAGCGTGCA
PLATZ10-C112-R	cacactggatccttaggtaccCTAACCGTAGAACGGGGCG
PLATZ11-C112-F	cgacgatgacgataaggtaccATGGGGATGCGGCCTGGA
PLATZ11-C112-R	cacactggatccttaggtaccTCATGCGAACGGGGACCT
T7	TAATACGACTCACTATAGG	sequencing, PCR verification
CYC1	GTGACATAACTAATTACATGATG
