# Supplementary material for: Identification and Functional Characterization of Abiotic Stress Tolerance-Related PLATZ Transcription Factor Family in Barley (Hordeum vulgare L.)
Source: Int J Mol Sci. 2024 Sep 23;25(18):10191. doi: 10.3390/ijms251810191 (PMC11432580; doi:10.3390/ijms251810191)
Supplement: Supplementary file 1 [file ijms-25-10191-s001.zip › File S3. Coding sequence alignment of HvPLATZ5 and HvPLATZ10 from different genotypes and assemblies.xlsx]

## Sheet: Sheet1
Cis-acting elements in promoter regions of HvPLATZs
Element	Sequence	Function	HvPLATZ1	HvPLATZ2	HvPLATZ3	HvPLATZ4	HvPLATZ5	HvPLATZ6	HvPLATZ7	HvPLATZ8	HvPLATZ9	HvPLATZ10	HvPLATZ11
Circadian control
circadian	CAAAGATATC	cis-acting regulatory element involved in circadian control	0	0	0	0	1	0	0	0	0	0	0
Development/tissue specificity
AAGAA-motif	GAAAGAA/gGTAAAGAAA	development-related element	0	1	1	1	1	1	5	1	0	1	0
AC-I	(T/C)C(T/C)(C/T)ACC(T/C)ACC	involved in xylem specific expression	1	0	1	0	0	0	0	0	0	0	0
AC-II	CCACCAACCCCC	involved in xylem specific expression	0	0	1	0	0	0	0	0	0	0	0
CARE	CAACTCAC	involved in meristem-specific expression	0	0	1	0	0	0	0	0	0	0	0
CAT-box	GCCACT	cis-acting regulatory element related to meristem expression	0	0	2	0	2	0	1	0	1	0	2
CCGTCC motif	CCGTCC	development related element	2	2	4	0	1	0	0	1	1	4	1
CCGTCC-box	CCGTCC	development related element	2	2	4	0	1	0	0	1	1	4	1
dOCT	CTCGGATC	development related element	0	0	0	0	1	0	0	0	0	0	0
O2-site	GATGATGTGG/GTTGACGTGA/GATGACATGG	cis-acting regulatory element involved in zein metabolism regulation	1	0	2	0	0	0	0	0	0	0	1
re2f-1	GCGGGAAA	involved in growth and developmental processes	0	0	0	0	0	0	0	0	0	1	1
RY-element	CATGCATG	cis-acting regulatory element involved in seed-specific regulation	0	0	0	0	0	3	0	1	0	0	0
Hormone response
ABRE	AACCCGG/ACGTG/CACGTG/CGCACGTGTC/GACACGTACGT/GCAACGTGTC/GCCGCGTGGC/TACGGTC/TACGTGTC	cis-acting element involved in the abscisic acid responsiveness	4	4	9	2	2	2	1	4	11	4	7
ABRE3a	TACGTG	cis-acting element involved in the abscisic acid responsiveness	0	1	1	0	1	1	0	0	0	1	1
ABRE4	CACGTA	cis-acting element involved in the abscisic acid responsiveness	0	1	1	0	1	1	0	0	0	1	1
CGTCA-motif	CGTCA	cis-acting regulatory element involved in the MeJA-responsiveness	4	6	6	1	1	2	6	2	3	4	9
ERE	ATTTTAAA	responsive to ethylene in the ethylene-induced gene promoters	0	0	1	3	0	0	0	0	0	0	0
GARE-motif	TCTGTTG	gibberellin-responsive element	0	0	1	0	1	0	0	0	2	2	0
JERE	AGACCGCC	jasmonate and elicitor response element	0	0	0	0	0	0	0	1	0	0	0
P-box	CCTTTTG	gibberellin-responsive element	0	0	0	1	1	0	2	0	0	0	0
TATC-box	TATCCCA	cis-acting element involved in gibberellin-responsiveness	0	0	0	0	0	0	0	1	0	0	0
TCA	TCATCTTCAT	cis-acting element involved in salicylic acid responsiveness	1	0	0	2	0	4	0	0	3	0	0
TCA-element	CCATCTTTTT	cis-acting element involved in salicylic acid responsiveness	0	0	0	0	1	0	1	0	0	0	0
TGACG-motif	TGACG	cis-acting regulatory element involved in the MeJA-responsiveness	4	6	6	1	1	2	6	2	3	4	9
TGA-element	AACGAC	auxin-responsive element	1	3	0	0	1	0	0	1	1	1	0
Light responsiveness
ACE	GCGACGTACC	cis-acting element involved in light responsiveness	0	0	0	0	0	0	0	0	1	0	0
AE-box	AGAAACAA/AGAAACTT	part of a module for light response	0	0	0	0	0	0	0	0	0	1	2
ATCT-motif	AATCTAATCC	part of a conserved DNA module involved in light responsiveness	1	1	0	0	0	0	0	0	0	0	0
Box 4	ATTAAT	part of a conserved DNA module involved in light responsiveness	0	5	1	1	1	0	0	0	0	0	1
Box II	TGGTAATAA	part of a light responsive element	0	0	0	0	0	1	0	0	0	0	0
CAG-motif	GAAAGGCAGAC	part of a light response element	0	0	0	1	0	0	0	0	0	0	1
chs-CMA2a	TCACTTGA	part of a light responsive element	0	0	0	0	1	0	0	0	0	0	0
chs-Unit 1 m1	ACCTAACCCGG	part of a light responsive element	0	0	0	0	0	0	0	1	0	0	0
GATA-motif	GATAGGA/AAGGATAAGG/GATAGGG	part of a light responsive element	0	0	0	0	0	1	0	0	2	0	0
G-box	CACGAC/CACGTC/CACGTG/CACGTT/CCACGTAA/GCCACGTGGA/TAAACGTG/TAACACGTAG/TACGTG/TCCACATGGCA	cis-acting regulatory element involved in light responsiveness	2	5	7	3	2	2	2	4	12	7	9
GT1-motif	GGTTAA/GGTTAAT	light responsive element	0	0	0	0	0	5	0	1	0	1	1
I-box	gGATAAGGTG/GATAAGGGT/cGATAAGGCG	part of a light responsive element	1	0	1	0	0	0	0	1	0	0	0
MRE	AACCTAA	MYB binding site involved in light responsiveness	0	1	1	1	0	1	0	1	0	0	0
Sp1	GGGCGG	light responsive element	2	3	2	0	0	0	0	2	3	2	2
TCCC-motif	TCTCCCT	part of a light responsive element	0	0	1	0	0	0	0	0	1	1	0
TCT-motif	TCTTAC	part of a light responsive element	1	0	0	2	0	2	0	0	0	0	1
Promoter/enhancer element
A-box	CCGTCC	cis-acting regulatory element	2	2	4	0	1	0	0	1	1	4	1
Box III	atCATTTTCACt	protein binding site	0	0	0	0	0	0	0	0	0	0	1
CAAT-box	CAAT/CAAAT/CCAAT/TGCCAAC	common cis-acting element in promoter and enhancer regions	17	21	13	29	29	23	22	16	19	21	23
CCAAT-box	CAACGG	MYBHv1 binding site	6	1	0	0	1	0	0	1	1	0	0
TATA	TATAAAAT	Promoter-related element	1	0	0	1	0	0	1	0	0	0	0
TATA-box	ATATAA/ATATAT/ATTATA/ccTATAAAaa/TAAAGATT/TACAAAA/TACATAAA/TATA/TATAA/TATAAA/TATAAAA/TATAAAT/TATAAGAA/TATACA/TATATA/TATATAA/TATATAAA/taTATAAAg/taTATAAAtc/TATTTAAA	core promoter element around -30 of transcription start	16	15	9	46	38	41	15	23	16	15	7
Stress
ARE	AAACCA	cis-acting regulatory element essential for the anaerobic induction	3	2	4	2	1	2	0	0	2	4	0
as-1	TGACG	stress responsiveness	4	6	6	1	1	2	6	2	3	4	9
box S	AGCCACC	wound and pathogen responsiveness	1	0	0	0	1	0	1	0	1	0	3
DRE	TACCGACAT	cis-acting element involved in dehydration, low-temp, salt stresses	0	1	0	0	0	0	0	0	0	0	0
DRE core	GCCGAC	dehydration-responsive element	0	0	1	0	0	0	1	1	9	1	2
DRE1	ACCGAGA	stress responsive	1	0	0	0	0	0	1	0	0	0	0
GC-motif	CCCCCG	enhancer-like element involved in anoxic specific inducibility	0	1	4	0	0	1	0	2	1	1	0
LTR	CCGAAA	cis-acting element involved in low-temperature responsiveness	2	1	1	1	0	0	3	0	0	2	5
MBS	CAACTG	MYB binding site involved in drought-inducibility	0	0	1	1	0	0	1	0	0	0	1
Myb	CAACTG/TAACTG	abiotic stress responsiveness	3	3	6	5	6	5	6	4	3	6	3
MYB	CAACCA/CAACAG/TAACCA	abiotic stress responsiveness	3	3	6	5	6	5	6	4	3	6	3
MYB recognition site	CCGTTG	abiotic stress responsiveness	6	1	0	0	1	0	0	1	1	0	0
Myb-binding site	CAACAG	abiotic stress responsiveness	0	0	2	1	2	1	1	1	3	3	1
MYB-like sequence	TAACCA	abiotic stress responsiveness	0	1	1	0	0	1	2	1	0	1	0
MYC	CATTTG/CATGTG/CAATTG	abiotic stress responsiveness	3	3	0	5	3	3	6	3	0	3	3
Myc	TCTCTTA	abiotic stress responsiveness	3	3	0	5	3	3	6	3	0	3	3
STRE	AGGGG	abiotic stress responsiveness	2	8	4	1	2	6	2	1	10	9	8
TC-rich repeats	ATTCTCTAAC/GTTTTCTTAC	cis-acting element involved in defense and stress responsiveness	0	0	0	1	0	0	0	0	0	1	1
W box	TTGACC	biotic stress responsiveness	0	0	0	1	0	0	1	1	2	0	1
WRE3	CCACCT	biotic stress responsiveness	1	0	2	0	2	1	1	1	2	1	3
WUN-motif	AAATTACT/CAATTACAT	biotic stress responsiveness	1	0	0	0	1	0	0	0	0	0	1
