# Supplementary material for: Identification and Functional Characterization of Abiotic Stress Tolerance-Related PLATZ Transcription Factor Family in Barley (Hordeum vulgare L.)
Source: Int J Mol Sci. 2024 Sep 23;25(18):10191. doi: 10.3390/ijms251810191 (PMC11432580; doi:10.3390/ijms251810191)
Supplement: Supplementary file 1 [file ijms-25-10191-s001.zip › File S4. Nucleotide and amino acid sequence identity of HvPLATZs.xlsx]

## Sheet: gene pairs
Orthologous PLATZ gene pairs in synteny analysis
Arabidopsis thaliana-Hordeum vulgare
At-transcript:AT4G17900.1	AtPLATZ11	==	HvPLATZ3	Hv-HORVU.MOREX.r3.2HG0197200.1
Hordeum vulgare-Oryza sativa
Hv-HORVU.MOREX.r3.1HG0053060.1	HvPLATZ2	==	LOC_Os10g42410.3	Os-transcript:Os10t0574700-01
Hv-HORVU.MOREX.r3.2HG0197200.1	HvPLATZ3	==	LOC_Os02g46610.1	Os-transcript:Os02t0692700-01
Hv-HORVU.MOREX.r3.2HG0197200.1	HvPLATZ3	==	LOC_Os04g50120.1	Os-transcript:Os04t0591100-01
Hv-HORVU.MOREX.r3.6HG0568240.1	HvPLATZ5	==	LOC_Os02g09070.1	Os-transcript:Os02t0183000-00
Hv-HORVU.MOREX.r3.6HG0571240.1	HvPLATZ6	==	LOC_Os02g07650.1	Os-transcript:Os02t0172800-01
Hv-HORVU.MOREX.r3.6HG0574010.1	HvPLATZ7	==	LOC_Os06g41930.2	Os-transcript:Os06t0624900-01
Hv-HORVU.MOREX.r3.6HG0605480.1	HvPLATZ8	==	LOC_Os02g46610.1	Os-transcript:Os02t0692700-01
Hv-HORVU.MOREX.r3.6HG0605480.1	HvPLATZ8	==	LOC_Os04g50120.1	Os-transcript:Os04t0591100-01
Hv-HORVU.MOREX.r3.7HG0723280.1	HvPLATZ10	==	LOC_Os06g41930.2	Os-transcript:Os06t0624900-01
Hv-HORVU.MOREX.r3.7HG0738060.1	HvPLATZ11	==	OsGL6; OsSG6	Os-transcript:Os06t0666100-01
Zea mays-Hordeum vulgare
Zm-transcript:Zm00001d030032_T001	ZmPLATZ3	==	HvPLATZ2	Hv-HORVU.MOREX.r3.1HG0053060.1
Zm-transcript:Zm00001d047025_T001	ZmPLATZ13	==	HvPLATZ2	Hv-HORVU.MOREX.r3.1HG0053060.1
Zm-transcript:Zm00001d002489_T001	ZmPLATZ5	==	HvPLATZ3	Hv-HORVU.MOREX.r3.2HG0197200.1
Zm-transcript:Zm00001d017682_T001	ZmPLATZ11	==	HvPLATZ3	Hv-HORVU.MOREX.r3.2HG0197200.1
Zm-transcript:Zm00001d015394_T001	ZmPLATZ8	==	HvPLATZ6	Hv-HORVU.MOREX.r3.6HG0571240.1
Zm-transcript:Zm00001d026047_T002	ZmPLATZ15	==	HvPLATZ8	Hv-HORVU.MOREX.r3.6HG0605480.1
Zm-transcript:Zm00001d002489_T001	ZmPLATZ5	==	HvPLATZ8	Hv-HORVU.MOREX.r3.6HG0605480.1
Zm-transcript:Zm00001d051511_T001	ZmPLATZ7	==	HvPLATZ8	Hv-HORVU.MOREX.r3.6HG0605480.1
Zm-transcript:Zm00001d017682_T001	ZmPLATZ11	==	HvPLATZ8	Hv-HORVU.MOREX.r3.6HG0605480.1
Hordeum vulgare-Triticum aestivum
Hv-HORVU.MOREX.r3.1HG0014730.1	HvPLATZ1	==	TaPLATZ1	Ta-transcript:TraesCS1A02G068200.1
Hv-HORVU.MOREX.r3.1HG0014730.1	HvPLATZ1	==	TaPLATZ5	Ta-transcript:TraesCS1D02G069600.1
Hv-HORVU.MOREX.r3.1HG0053060.1	HvPLATZ2	==	TaPLATZ2	Ta-transcript:TraesCS1A02G192800.1
Hv-HORVU.MOREX.r3.1HG0053060.1	HvPLATZ2	==	TaPLATZ4	Ta-transcript:TraesCS1B02G207700.1
Hv-HORVU.MOREX.r3.1HG0053060.1	HvPLATZ2	==	TaPLATZ6	Ta-transcript:TraesCS1D02G196400.1
Hv-HORVU.MOREX.r3.2HG0197200.1	HvPLATZ3	==	TaPLATZ7	Ta-transcript:TraesCS2A02G448300.1
Hv-HORVU.MOREX.r3.2HG0197200.1	HvPLATZ3	==	TaPLATZ11	Ta-transcript:TraesCS2B02G469000.1
Hv-HORVU.MOREX.r3.2HG0197200.1	HvPLATZ3	==	TaPLATZ13	Ta-transcript:TraesCS2D02G447400.1
Hv-HORVU.MOREX.r3.3HG0322980.1	HvPLATZ4	==	TaPLATZ16	Ta-transcript:TraesCS3A02G497600.1
Hv-HORVU.MOREX.r3.3HG0322980.1	HvPLATZ4	==	TaPLATZ18	Ta-transcript:TraesCS3B02G560400.1
Hv-HORVU.MOREX.r3.3HG0322980.1	HvPLATZ4	==	TaPLATZ21	Ta-transcript:TraesCS3D02G505000.1
Hv-HORVU.MOREX.r3.6HG0568240.1	HvPLATZ5	==	TaPLATZ23	Ta-transcript:TraesCS6A02G145200.1
Hv-HORVU.MOREX.r3.6HG0568240.1	HvPLATZ5	==	TaPLATZ28	Ta-transcript:TraesCS6B02G173400.1
Hv-HORVU.MOREX.r3.6HG0568240.1	HvPLATZ5	==	TaPLATZ32	Ta-transcript:TraesCS6D02G134200.1
Hv-HORVU.MOREX.r3.6HG0571240.1	HvPLATZ6	==	TaPLATZ24	Ta-transcript:TraesCS6A02G156600.1
Hv-HORVU.MOREX.r3.6HG0574010.1	HvPLATZ7	==	TaPLATZ25	Ta-transcript:TraesCS6A02G168400.1
Hv-HORVU.MOREX.r3.6HG0574010.1	HvPLATZ7	==	TaPLATZ29	Ta-transcript:TraesCS6B02G196100.1
Hv-HORVU.MOREX.r3.6HG0574010.1	HvPLATZ7	==	TaPLATZ34	Ta-transcript:TraesCS6D02G157400.1
Hv-HORVU.MOREX.r3.6HG0574010.1	HvPLATZ7	==	TaPLATZ42	Ta-transcript:TraesCS7B02G296800.1
Hv-HORVU.MOREX.r3.6HG0605480.1	HvPLATZ8	==	TaPLATZ7	Ta-transcript:TraesCS2A02G448300.1
Hv-HORVU.MOREX.r3.6HG0605480.1	HvPLATZ8	==	TaPLATZ11	Ta-transcript:TraesCS2B02G469000.1
Hv-HORVU.MOREX.r3.6HG0605480.1	HvPLATZ8	==	TaPLATZ13	Ta-transcript:TraesCS2D02G447400.1
Hv-HORVU.MOREX.r3.6HG0605480.1	HvPLATZ8	==	TaPLATZ27.2	Ta-transcript:TraesCS6A02G264400.2
Hv-HORVU.MOREX.r3.6HG0605480.1	HvPLATZ8	==	TaPLATZ31	Ta-transcript:TraesCS6B02G291400.1
Hv-HORVU.MOREX.r3.6HG0605480.1	HvPLATZ8	==	TaPLATZ37	Ta-transcript:TraesCS6D02G250500.1
Hv-HORVU.MOREX.r3.7HG0690090.1	HvPLATZ9	==	TaPLATZ41.1	Ta-transcript:TraesCS7B02G180100.1
Hv-HORVU.MOREX.r3.7HG0690090.1	HvPLATZ9	==	TaPLATZ44.1	Ta-transcript:TraesCS7D02G279600.1
Hv-HORVU.MOREX.r3.7HG0723280.1	HvPLATZ10	==	TaPLATZ39	Ta-transcript:TraesCS7A02G394800.1
Hv-HORVU.MOREX.r3.7HG0723280.1	HvPLATZ10	==	TaPLATZ42	Ta-transcript:TraesCS7B02G296800.1
Hv-HORVU.MOREX.r3.7HG0723280.1	HvPLATZ10	==	TaPLATZ45	Ta-transcript:TraesCS7D02G390300.1
Hv-HORVU.MOREX.r3.7HG0738060.1	HvPLATZ11	==	TaPLATZ33	Ta-transcript:TraesCS6D02G146600.1
Hv-HORVU.MOREX.r3.7HG0738060.1	HvPLATZ11	==	TaPLATZ40	Ta-transcript:TraesCS7A02G479100.1
Hv-HORVU.MOREX.r3.7HG0738060.1	HvPLATZ11	==	TaPLATZ43	Ta-transcript:TraesCS7B02G381500.1
Hv-HORVU.MOREX.r3.7HG0738060.1	HvPLATZ11	==	TaPLATZ46	Ta-transcript:TraesCS7D02G466400.1
