# Supplementary material for: Identification and Functional Characterization of Abiotic Stress Tolerance-Related PLATZ Transcription Factor Family in Barley (Hordeum vulgare L.)
Source: Int J Mol Sci. 2024 Sep 23;25(18):10191. doi: 10.3390/ijms251810191 (PMC11432580; doi:10.3390/ijms251810191)
Supplement: Supplementary file 1 [file ijms-25-10191-s001.zip › File S6. Primers for qRT-PCR.xlsx]

## Sheet: CDS
Nucleotide sequence identity of HvPLATZs in different genotypes and assemblies
		Akashinriki	B1K-04-12	De novo_Barke	Golden promise	Hockett	HOR_3081	HOR_3365	HOR_7552	HOR_8148	HOR_9043	De novo HOR_10350	HOR_13821	HOR_13942	HOR_21599	Igri	De novo Morex	OUN333	RGT_Planet	ZDM01467	ZDM02064
HvPLATZ1	HORVU.MOREX.r3.1HG0014730.1	100	98.467	97.996	98.34	100	97.996	100	100	99.228	99.485	100	100	100	99.228	100	100	100	100	100	100
HvPLATZ2	HORVU.MOREX.r3.1HG0053060.1	99.878	99.878	99.878	100	99.878	99.878	100	99.878	100	100	100	100	100	100	99.878	100	100	99.878	99.878	99.878
HvPLATZ3	HORVU.MOREX.r3.2HG0197200.1	98.785	99.055	98.785	98.785	98.785	100	98.92	100	100	99.325	98.925	100	100	98.92	100	100	99.055	99.055	98.785	99.055
HvPLATZ4	HORVU.MOREX.r3.3HG0322980.1	99.537	99.537	99.537	99.691	99.691	99.691	99.846	99.691	99.537	100	99.846	99.537	99.691	99.537	99.691	100	99.691	99.691	99.691	99.537
HvPLATZ5	HORVU.MOREX.r3.6HG0568240.1	100	100	100	100	100	100	100	100	100	100	100	100	100	100	100	100	100	100	100	100
HvPLATZ6	HORVU.MOREX.r3.6HG0571240.1	99.032	99.585	99.862	99.862	98.755	98.755	99.862	98.893	99.862	98.755	100	100	100	98.755	98.755	100	100	99.862	98.893	98.893
HvPLATZ7	HORVU.MOREX.r3.6HG0574010.1	100	99.691	99.383	99.383	100	99.383	99.383	99.691	99.383	99.846	99.383	99.383	99.383	99.691	100	100	100	100	99.846	99.691
HvPLATZ8	HORVU.MOREX.r3.6HG0605480.1	99.733	99.867	99.733	99.733	99.733	99.733	99.733	99.733	99.733	99.733	99.733	99.733	100	99.733	99.733	100	99.733	99.733	99.733	99.733
HvPLATZ9	HORVU.MOREX.r3.7HG0690090.1	100	100	100	100	100	100	100	100	100	100	100	100	100	99.844	100	100	100	100	100	100
HvPLATZ10	HORVU.MOREX.r3.7HG0723280.1	100	99.171	100	100	100	100	100	99.033	100	99.171	100	100	100	100	100	100	100	100	100	100
HvPLATZ11	HORVU.MOREX.r3.7HG0738060.1	99.608	99.608	100	100	99.869	99.608	99.869	99.739	100	99.608	99.869	100	99.869	99.739	99.869	100	99.608	99.869	99.739	99.739

## Sheet: Aa
Amino acid sequence identity of HvPLATZs in different genotypes and assemblies
		Akashinriki	B1K-04-12	De novo_Barke	Golden promise	Hockett	HOR_3081	HOR_3365	HOR_7552	HOR_8148	HOR_9043	De novo HOR_10350	HOR_13821	HOR_13942	HOR_21599	Igri	De novo Morex	OUN333	RGT_Planet	ZDM01467	ZDM02064
HvPLATZ1	HORVU.MOREX.r3.1HG0014730.1	100	97.692	97.802	97.692	100	97.802	100	100	99.225	99.612	100	100	100	99.225	100	100	100	100	100	100
HvPLATZ2	HORVU.MOREX.r3.1HG0053060.1	100	100	100	100	100	99.632	100	100	100	100	100	100	100	100	99.632	100	100	100	100	100
HvPLATZ3	HORVU.MOREX.r3.2HG0197200.1	100	100	100	100	100	100	99.593	100	100	100	99.595	100	100	99.593	100	100	100	100	100	100
HvPLATZ4	HORVU.MOREX.r3.3HG0322980.1	100	100	100	100	100	100	100	100	100	100	100	100	100	100	100	100	100	100	100	100
HvPLATZ5	HORVU.MOREX.r3.6HG0568240.1	100	100	100	100	100	100	100	100	100	100	100	100	100	100	100	100	100	100	100	100
HvPLATZ6	HORVU.MOREX.r3.6HG0571240.1	98.75	99.583	99.583	99.583	98.333	98.333	99.583	98.333	99.583	98.333	100	100	100	98.333	98.333	100	100	99.583	98.333	98.333
HvPLATZ7	HORVU.MOREX.r3.6HG0574010.1	100	99.07	98.605	98.605	100	98.14	98.14	99.07	98.14	99.535	98.14	98.605	98.605	99.07	100	100	100	100	100	99.07
HvPLATZ8	HORVU.MOREX.r3.6HG0605480.1	99.598	99.598	99.598	99.598	99.598	99.598	99.598	99.598	99.598	99.598	99.598	99.598	100	99.598	99.598	100	99.598	99.598	99.598	99.598
HvPLATZ9	HORVU.MOREX.r3.7HG0690090.1	100	100	100	100	100	100	100	100	100	100	100	100	100	100	100	100	100	100	100	100
HvPLATZ10	HORVU.MOREX.r3.7HG0723280.1	100	100	100	100	100	100	100	100	100	100	100	100	100	100	100	100	100	100	100	100
HvPLATZ11	HORVU.MOREX.r3.7HG0738060.1	100	99.606	100	100	100	99.606	100	100	100	100	100	100	100	100	100	100	100	100	100	100
