# Supplementary material for: Identification and Functional Characterization of Abiotic Stress Tolerance-Related PLATZ Transcription Factor Family in Barley (Hordeum vulgare L.)
Source: Int J Mol Sci. 2024 Sep 23;25(18):10191. doi: 10.3390/ijms251810191 (PMC11432580; doi:10.3390/ijms251810191)
Supplement: Supplementary file 1 [file ijms-25-10191-s001.zip › File S7. Primers for functional characterization of HvPLATZs in yeast.xlsx]

## Sheet: Sheet1
Tissue expression patterns of HvPLATZs
log10(FPKM+1)	ROO1	ROO2	CAR5	CAR15	LEA	ETI	EPI	INF1	INF2	RAC	LEM	LOD	NOD	SEN
HvPLATZ1	0.054281	0.126434	0.385115	0.14265				0.102662	0.252974	0.150296	0.0784689	0.122429	0.121593	0.0284696
HvPLATZ2	0.970041	0.462083	0.809536	0.183298	0.847505	0.625899	0.805637	0.395344	0.137924	0.583525	0.645926	0.562102	0.955101	0.747936
HvPLATZ3	2.29164	1.81161	1.12129	0.919411	1.9547	2.02998	2.04191	2.1134	2.09336	1.83295	1.82898	1.71688	1.50922	1.91081
HvPLATZ4			2.08197	0.478133
HvPLATZ5	1.06385	1.73767		0.320271
HvPLATZ6	0.748916	0.270981	0.611245	0.974898	0.447693	0.202352	0.352375	1.87814	1.85992	0.570304	0.340312	0.333568		0.089216
HvPLATZ7
HvPLATZ8	1.44288	1.08882	1.29208	0.74301	1.21498	1.14376	1.40119	0.872034	0.963254	0.853411	1.29512	1.62967	1.0916	0.897822
HvPLATZ9	0.322543	0.288167	0.684482	0.802254	0.321443	0.281794		0.0781183	0.0990242	0.55381	0.20277	0.335227	0.892818	0.0378248
HvPLATZ10	1.37531	0.516654	0.319262	0.919746	1.49798	1.139	1.45489			0.0587676	0.501684		0.25787	1.70979
HvPLATZ11	0.547914	0.209202	0.137765	0.211459	0.0858434			1.86484	1.76372	0.231718	0.172243	0.708404	0.397036
